# Supplementary material for: Ratiometric Singlet Oxygen Sensor Based on BODIPY-DPA Dyad
Source: Molecules. 2022 Dec 19;27(24):9060. doi: 10.3390/molecules27249060 (PMC9780792; doi:10.3390/molecules27249060)
Supplement: Supplementary file 1 [file molecules-27-09060-s001.zip]

Archive with 1 entries (1 files):
- molecules-2111857-supplementary.pdf
